# Supplementary material for: Visual Large Language Models in Radiology: A Systematic Multimodel Evaluation of Diagnostic Accuracy and Hallucinations
Source: Life (Basel). 2026 Jan 1;16(1):66. doi: 10.3390/life16010066 (PMC12842777; doi:10.3390/life16010066)
Supplement: Supplementary file 1 [file life-16-00066-s001.zip]

Archive with 3 entries (3 files):
- Supplementary Table S1.pdf
- Supplementary Table S2.pdf
- Supplementary Text S1.pdf
